# Supplementary material for: DksA Modulates Antimicrobial Susceptibility of Acinetobacter baumannii
Source: Antibiotics (Basel). 2021 Nov 30;10(12):1472. doi: 10.3390/antibiotics10121472 (PMC8698368; doi:10.3390/antibiotics10121472)
Supplement: Supplementary file 1 [file antibiotics-10-01472-s001.zip]

Archive with 1 entries (1 files):
- antibiotics-1461032-supplementary.pdf
